# Supplementary material for: Superconducting Bio-Inspired Au-Nanowire-Based Neurons
Source: Nanomaterials (Basel). 2022 May 13;12(10):1671. doi: 10.3390/nano12101671 (PMC9147065; doi:10.3390/nano12101671)
Supplement: Supplementary file 1 [file nanomaterials-12-01671-s001.zip]

Archive with 1 entries (1 files):
- nanomaterials-1690232-supplementary.pdf
